# Supplementary material for: Computer tomographic analysis of anatomic characteristics of the ulna – essential parameters for preshaped implants
Source: PLoS One. 2020 May 21;15(5):e0232988. doi: 10.1371/journal.pone.0232988 (PMC7241821; doi:10.1371/journal.pone.0232988)
Supplement: S1 Raw data — (XLSX) [file pone.0232988.s001.xlsx]

## Sheet: Tabelle1
Age	Sex	PUDA	Apex PUDA	Varus	Apex Varus	Coronoid	Olecranon	Ø 5cm	Ø 6cm	Ø 7cm	Ø 8cm	Ø 9cm	Ø 10cm	Ø 11cm	Ø 12cm	Ø 13cm	Ø 14cm	Ø 15cm	Ø 16cm	Ø 17cm	Ø 18cm	Ø 19cm	Ø 20cm	Ø 21cm	Ø 22cm	Ø 23cm	Ø 24cm	Ø 25cm	Length
63.1 ± 19.8	m/w = 60/40	6.4 ± 2.8	58.9 ± 20.2	12.4 ± 3.3	47.8 ± 10.3	36.1 ± 3.9	23.6 ± 3.2	9.6 ± 2.3	7.9 ± 1.6	6.9 ± 1.4	6.3 ± 1.2	5.7 ± 1.2	5.3 ± 1.2	5 ± 1.1	4.7 ± 1.1	4.5 ± 1.1	4.5 ± 1.1	4.6 ± 1.1	4.7 ± 1.1	5 ± 1.1	5.4 ± 1.2	5.6 ± 1.1	6 ± 1.2	6.2 ± 1.2	6.5 ± 1.3	6.7 ± 1.2	7.1 ± 1.3	7.6 ± 1.7	253.6 ± 19.9
		m 6.4 ± 2.7	m 63 ± 21.9	m 12.5 ± 3.3	m 47.8 ± 10.2	m 37.7 ± 3.2	m 24.8 ± 2.8																						m 264.9 ± 14.3
		f 6.4 ± 3	f 52.6 ± 15.5	f 12.3 ± 3.2	f 47.9 ± 10.6	f 33.6 ± 3.5	f 21.9 ± 3																						f 236.7 ± 14.2
